# Supplementary material for: Correlates of SARS-CoV-2 Variants on Deaths, Case Incidence and Case Fatality Ratio among the Continents for the Period of 1 December 2020 to 15 March 2021
Source: Genes (Basel). 2021 Jul 12;12(7):1061. doi: 10.3390/genes12071061 (PMC8306878; doi:10.3390/genes12071061)
Supplement: Supplementary file 1 [file genes-12-01061-s001.zip]

Archive with 1 entries (1 files):
- genes-1244710-supplementary.pdf
